# Supplementary material for: GDBr: genomic signature interpretation tool for DNA double-strand break repair mechanisms
Source: Nucleic Acids Res. 2025 Jan 11;53(2):gkae1295. doi: 10.1093/nar/gkae1295 (PMC11724358; doi:10.1093/nar/gkae1295)
Supplement: gkae1295_Supplemental_Files [file gkae1295_supplemental_files.zip]

Archive with 2 entries (2 files):
- GDBr_Supplementary_Figures_CleanVersion.docx
- GDBr_Supplementary_Tables.xlsx
