# Supplementary material for: GDBr: genomic signature interpretation tool for DNA double-strand break repair mechanisms
Source: Nucleic Acids Res. 2025 Jan 11;53(2):gkae1295. doi: 10.1093/nar/gkae1295 (PMC11724358; doi:10.1093/nar/gkae1295)
Supplement: gkae1295_Supplemental_Files [file gkae1295_supplemental_files.zip › GDBr_Supplementary_Tables.xlsx]

## Sheet: Table S1
Supplementary Table S1. Variant classification and annotation for each genome assembly
	Preprocess step				Correct step													Annotate step
Type	DEL	INS	BND	INV	DEL	INS	SUB	REPEAT				EXCEPT						HOM	NO_HOM	EXCEPT	TEMP_INS	SUB_NOT_SPECIFIED	EXCEPT	Putative mechanism
Detail type					DEL	INS	SUB	REPEAT:TRF_FIRST	REPEAT:BLAST	REPEAT:TRF_LAST	REPEAT:RPM	SV_COR_ERR	SV_SIZE_FILTER	FP_SV	ERR_POS	UNSUP_ID	NO_TARGET_CHROM			HOM_GT_SV_90			TEMP_INS_HOM_GT_SV_90	TMEJ	SSA	TMEJ_templated_insertion	Not_determined
HG002.1.fa	49407	48133	202	13	1717	1748	482	84974	2799	208	5419	149	44	0	0	215	0	2693	379	393	49	433	0	2668	25	49	1205
HG002.2.fa	49115	48756	242	19	1762	1721	510	84987	3069	176	5429	152	62	0	2	261	1	2724	382	377	61	447	2	2688	36	61	1208
HG00438.1.fa	53684	54764	324	25	1909	1875	535	94759	3112	211	5811	182	53	0	1	349	0	2950	421	413	61	473	1	2909	41	61	1308
HG00438.2.fa	51043	51912	372	20	1886	1837	545	88997	3461	211	5761	165	89	0	2	392	1	2901	420	402	53	491	1	2861	40	53	1314
HG005.1.fa	51255	52958	244	20	1905	1777	521	91037	2999	198	5530	155	89	0	2	264	0	2869	429	384	50	469	2	2835	34	50	1284
HG005.2.fa	50267	51029	208	33	1853	1850	544	87774	3086	213	5722	157	95	0	1	241	1	2914	382	407	66	477	1	2880	34	66	1267
HG00621.1.fa	54108	55406	222	22	1874	1809	510	96016	3377	213	5486	153	74	0	2	244	0	2879	420	384	53	457	0	2844	35	53	1261
HG00621.2.fa	50944	52395	140	22	1931	1826	546	89587	3074	215	5901	179	77	0	2	162	1	2933	394	430	64	482	0	2896	37	64	1306
HG00673.1.fa	54762	55534	290	21	1823	1810	514	96681	3426	221	5589	174	56	0	2	311	0	2796	420	417	60	453	1	2760	36	60	1291
HG00673.2.fa	50305	51259	230	25	1875	1856	544	87686	3414	214	5726	177	67	0	4	255	1	2877	433	421	55	488	1	2846	31	55	1343
HG00733.1.fa	49798	49717	258	22	1781	1728	501	86677	2964	193	5424	166	80	0	1	280	0	2748	390	371	62	438	1	2702	46	62	1200
HG00733.2.fa	52089	50634	300	13	1765	1789	533	89696	2952	198	5561	170	56	0	2	313	1	2765	399	390	64	468	1	2719	46	64	1258
HG00735.1.fa	50415	50215	242	17	1848	1773	549	87127	3118	215	5748	161	90	0	1	259	0	2852	389	380	62	486	1	2809	43	62	1256
HG00735.2.fa	51917	51187	276	20	1794	1786	530	89742	3151	216	5637	177	69	0	1	294	3	2809	391	380	59	470	1	2777	32	59	1242
HG00741.1.fa	51565	51416	268	26	1729	1722	508	89971	3236	202	5387	162	61	0	3	294	0	2679	397	375	57	450	1	2643	36	57	1223
HG00741.2.fa	55657	55009	352	18	1799	1789	507	97235	3185	195	5694	164	87	0	10	370	1	2785	416	387	61	446	0	2753	32	61	1249
HG01071.1.fa	51422	51145	286	19	1861	1789	510	88733	3628	219	5566	171	88	0	2	305	0	2809	420	421	57	452	1	2773	36	57	1294
HG01071.2.fa	49959	50367	252	14	1796	1778	497	86957	3264	212	5536	172	106	0	8	266	0	2773	394	407	54	443	0	2741	32	54	1244
HG01106.1.fa	50367	49987	126	16	1768	1767	513	87308	3053	187	5518	163	75	0	2	142	0	2793	370	372	60	451	2	2759	34	60	1195
HG01106.2.fa	51021	50858	246	23	1827	1783	514	88542	3071	208	5650	155	127	0	1	269	1	2831	362	417	54	460	0	2797	34	54	1239
HG01109.1.fa	53742	54623	296	23	1854	1867	527	94510	3387	220	5753	169	76	0	2	319	0	2917	413	391	59	468	0	2878	39	59	1272
HG01109.2.fa	60621	60116	306	21	2166	2136	628	104806	3807	236	6675	197	84	0	1	327	1	3373	462	467	64	563	1	3327	46	64	1493
HG01123.1.fa	50029	50220	288	23	1726	1800	542	87175	3106	207	5494	143	53	0	3	311	0	2713	416	397	61	480	1	2682	31	61	1294
HG01123.2.fa	49731	49039	172	19	1808	1752	538	85672	3065	186	5517	176	54	0	1	191	1	2766	409	385	67	470	1	2729	37	67	1265
HG01175.1.fa	52242	52590	366	20	1752	1730	503	91798	3081	195	5544	160	69	0	0	386	0	2710	393	379	59	443	1	2682	28	59	1216
HG01175.2.fa	52447	51825	240	22	1728	1766	539	90854	3261	200	5688	159	75	0	1	262	1	2719	356	419	63	476	0	2685	34	63	1251
HG01243.1.fa	58302	58364	236	28	1992	2049	605	102065	3048	237	6336	258	73	0	3	264	0	3117	468	456	76	529	0	3071	46	76	1453
HG01243.2.fa	56259	56293	166	24	2118	1999	629	97694	3079	234	6533	191	72	0	2	190	1	3227	430	460	58	569	2	3178	49	58	1461
HG01258.1.fa	49757	50419	248	12	1707	1647	503	87817	2888	176	5218	155	62	0	3	260	0	2612	383	359	53	449	1	2586	26	53	1192
HG01258.2.fa	52184	52633	290	25	1776	1719	497	91945	3044	210	5410	149	65	0	1	315	1	2705	406	384	54	443	0	2673	32	54	1233
HG01358.1.fa	52618	52409	236	22	1771	1754	490	91975	3107	212	5471	162	84	0	1	258	0	2742	399	384	50	440	0	2707	35	50	1223
HG01358.2.fa	52106	51122	232	21	1784	1790	554	90346	2879	211	5460	154	46	0	3	253	1	2776	376	422	61	493	0	2733	43	61	1291
HG01361.1.fa	50273	50412	188	22	1727	1747	499	87863	2929	187	5518	165	48	0	2	210	0	2727	374	373	57	441	1	2688	39	57	1189
HG01361.2.fa	52140	52763	256	17	1743	1781	514	91797	3070	190	5548	166	92	0	1	273	1	2733	390	401	56	458	0	2692	41	56	1249
HG01891.1.fa	66823	66857	500	29	2235	2234	638	117353	3621	257	7064	196	81	0	1	529	0	3491	517	461	65	572	1	3450	41	65	1551
HG01891.2.fa	60548	60047	424	19	2266	2266	671	103938	3581	246	7356	198	70	0	2	443	1	3544	491	497	78	592	1	3501	43	78	1581
HG01928.1.fa	50703	51111	262	21	1795	1748	505	88897	3003	225	5424	158	58	0	1	283	0	2726	407	410	46	458	1	2692	34	46	1276
HG01928.2.fa	49563	50623	228	23	1776	1805	533	87227	2827	207	5571	169	68	0	2	251	1	2792	384	405	64	469	0	2751	41	64	1258
HG01952.1.fa	51795	52312	230	12	1776	1802	521	90946	3120	219	5501	144	76	0	2	242	0	2783	403	392	49	471	1	2744	39	49	1267
HG01952.2.fa	51942	52649	224	22	1830	1823	564	90626	3647	221	5612	177	89	0	1	246	1	2842	414	397	60	503	1	2800	42	60	1315
HG01978.1.fa	55640	55826	400	25	1808	1835	519	97871	3379	203	5603	162	86	0	0	425	0	2834	407	402	55	464	0	2798	36	55	1273
HG01978.2.fa	57176	58495	460	23	1782	1807	530	102024	3446	208	5617	152	103	0	1	483	1	2791	397	401	62	468	0	2755	36	62	1266
HG02055.1.fa	63364	63546	194	27	2240	2204	620	110724	3653	272	6881	173	141	0	2	221	0	3479	494	471	77	542	1	3429	50	77	1508
HG02055.2.fa	62341	62439	366	24	2185	2207	637	108524	3745	261	6917	210	92	0	1	390	1	3444	493	455	78	557	2	3400	44	78	1507
HG02080.1.fa	53846	54875	304	24	1872	1818	539	95304	3082	213	5674	162	56	0	1	328	0	2871	401	418	62	477	0	2836	35	62	1296
HG02080.2.fa	51078	51649	196	24	1921	1794	544	88910	3413	222	5681	167	73	0	1	220	1	2918	392	405	55	487	2	2880	38	55	1286
HG02109.1.fa	63044	62240	308	15	2267	2266	669	108672	3681	,	7198	197	82	0	2	323	0	3557	499	477	75	593	1	3516	41	75	1570
HG02109.2.fa	60727	60336	334	22	2165	2231	641	105207	3318	212	7003	200	83	0	2	356	1	3444	478	474	87	553	1	3402	42	87	1506
HG02145.1.fa	59425	59648	322	25	2108	2072	656	103726	3375	260	6573	200	101	0	2	347	0	3251	465	464	74	580	2	3209	42	74	1511
HG02145.2.fa	62774	64081	288	31	2285	2273	684	110207	3598	274	7215	220	97	0	1	319	1	3575	496	487	73	608	3	3520	55	73	1594
HG02148.1.fa	48734	49955	174	24	1806	1799	501	85709	2694	227	5704	164	82	0	3	198	0	2796	404	405	61	440	0	2762	34	61	1249
HG02148.2.fa	50142	50839	230	26	1782	1747	518	87634	3199	207	5649	168	75	0	1	256	1	2749	381	399	51	466	1	2708	41	51	1247
HG02257.1.fa	66874	66115	518	26	2265	2251	651	116509	3751	271	7005	202	82	0	2	544	0	3533	508	475	73	578	0	3485	48	73	1561
HG02257.2.fa	61545	61938	264	27	2236	2197	639	107315	3693	267	6810	206	118	0	1	291	1	3463	489	481	75	563	1	3419	44	75	1534
HG02486.1.fa	63276	63125	314	25	2279	2254	685	109966	3625	271	6993	195	132	0	1	339	0	3559	504	470	65	619	1	3513	46	65	1594
HG02486.2.fa	61899	61234	418	20	2137	2132	641	107423	3561	263	6661	205	108	0	1	438	1	3362	454	453	73	566	2	3320	42	73	1475
HG02559.1.fa	62952	62588	424	23	2281	2216	623	109312	3379	237	7208	211	72	0	1	447	0	3500	524	473	57	565	1	3456	44	57	1563
HG02559.2.fa	65052	64343	438	23	2245	2265	655	112730	3787	248	7139	190	133	0	2	461	1	3522	486	502	67	587	1	3480	42	67	1576
HG02572.1.fa	64371	63742	462	22	2229	2261	674	111499	3790	293	7058	197	110	0	2	484	0	3498	510	482	67	606	1	3445	53	67	1599
HG02572.2.fa	65012	64038	448	25	2310	2316	725	111715	4104	300	7276	208	94	0	1	473	1	3618	517	491	71	652	2	3561	57	71	1662
HG02622.1.fa	66591	65912	304	24	2332	2274	656	115589	3850	267	7240	204	89	0	2	328	0	3585	527	494	82	574	0	3540	45	82	1595
HG02622.2.fa	65429	64833	468	31	2338	2314	638	113306	3756	280	7327	202	100	0	0	499	1	3649	511	492	73	564	1	3598	51	73	1568
HG02630.1.fa	64356	63419	316	22	2246	2273	656	110709	4160	266	7190	194	78	0	3	338	0	3536	500	483	74	582	0	3485	51	74	1565
HG02630.2.fa	63128	63105	278	25	2290	2289	700	108953	4210	261	7247	202	77	0	3	303	1	3568	506	505	74	624	2	3525	43	74	1637
HG02717.1.fa	64211	63778	598	25	2196	2197	671	111464	3798	271	7069	209	114	0	0	623	0	3465	472	456	80	589	2	3424	41	80	1519
HG02717.2.fa	67257	65324	404	32	2325	2272	677	115171	4203	257	7405	202	64	0	4	436	1	3606	496	495	86	590	1	3567	39	86	1582
HG02723.1.fa	63123	61827	340	22	2306	2226	690	108194	3723	270	7211	224	101	0	5	362	0	3584	493	455	73	616	1	3541	43	73	1565
HG02723.2.fa	64037	63107	446	23	2356	2254	663	110028	3959	258	7327	211	82	0	5	469	1	3632	490	488	71	592	0	3593	39	71	1570
HG02818.1.fa	60044	59593	224	20	2293	2231	634	103397	3373	244	7200	177	85	0	3	244	0	3505	504	515	60	574	0	3468	37	60	1593
HG02818.2.fa	62589	61589	268	28	2360	2233	693	107530	3627	263	7160	220	90	0	1	296	1	3620	503	470	74	618	1	3573	47	74	1592
HG02886.1.fa	65585	64611	424	28	2337	2247	715	112992	4063	267	7266	210	99	0	0	452	0	3567	511	506	89	625	1	3518	49	89	1643
HG02886.2.fa	65943	65361	380	27	2274	2338	677	114182	3999	267	7263	191	110	0	2	407	1	3597	528	487	68	608	1	3544	53	68	1624
HG03098.1.fa	65786	65116	344	26	2255	2236	671	114608	3530	257	7049	202	93	0	1	370	0	3499	507	485	72	597	2	3455	44	72	1591
HG03098.2.fa	68058	68905	466	22	2283	2309	660	119798	4097	271	7231	202	111	0	0	488	1	3622	482	488	77	581	2	3577	45	77	1553
HG03453.1.fa	66039	65695	462	28	2321	2336	714	114610	3822	272	7350	217	90	0	2	490	0	3644	521	492	85	626	3	3605	39	85	1642
HG03453.2.fa	64409	64076	370	26	2374	2253	680	111253	3913	257	7406	210	136	0	2	396	1	3637	515	475	76	603	1	3595	42	76	1594
HG03486.1.fa	65150	64897	374	26	2307	2289	692	112654	4176	298	7318	209	102	0	2	400	0	3594	511	491	87	602	3	3550	44	87	1607
HG03486.2.fa	63027	62197	366	32	2336	2309	681	108160	4023	260	7147	207	99	0	1	398	1	3634	529	482	65	615	1	3591	43	65	1627
HG03492.1.fa	50193	50665	222	18	1732	1738	491	87852	3187	188	5432	167	68	0	3	240	0	2701	398	371	55	434	2	2665	36	55	1205
HG03492.2.fa	52743	53607	280	20	1827	1818	527	93161	2969	183	5620	160	83	0	1	300	1	2822	410	413	54	472	1	2786	36	54	1296
HG03516.1.fa	67627	67344	406	23	2359	2339	663	117889	3907	271	7253	205	85	0	0	429	0	3686	516	496	74	588	1	3634	52	74	1601
HG03516.2.fa	62172	61854	328	26	2263	2277	679	106889	4065	260	7278	200	112	0	2	354	1	3565	501	474	78	599	2	3518	47	78	1576
HG03540.1.fa	68544	67569	490	21	2324	2282	653	118969	3991	259	7303	205	126	0	1	511	0	3606	496	504	79	572	2	3555	51	79	1574
HG03540.2.fa	63510	62858	230	27	2298	2229	661	109723	3708	275	7178	201	93	0	1	257	1	3556	489	482	76	584	1	3516	40	76	1556
HG03579.1.fa	64141	64041	356	24	2284	2287	685	111368	3937	287	7030	200	102	0	2	380	0	3612	486	473	80	605	0	3560	52	80	1564
HG03579.2.fa	63694	63065	358	21	2351	2295	724	109679	3735	277	7370	210	116	0	1	379	1	3666	511	469	66	655	3	3619	47	66	1638
NA18906.1.fa	65638	65263	536	26	2332	2312	680	113285	4333	273	7369	200	117	0	0	562	0	3652	495	497	61	616	3	3608	44	61	1611
NA18906.2.fa	67464	67040	396	29	2331	2352	694	117531	3747	264	7271	220	91	0	2	425	1	3687	497	499	61	631	2	3644	43	61	1629
NA19240.1.fa	62869	62575	266	23	2297	2329	692	108220	4021	253	7319	228	84	0	1	289	0	3642	503	481	79	611	2	3601	41	79	1597
NA19240.2.fa	63869	64155	354	23	2318	2327	660	111229	3725	230	7277	183	73	0	1	377	1	3613	534	498	70	587	3	3563	50	70	1622
NA20129.1.fa	62345	61438	508	23	2341	2243	678	106754	4095	255	7098	203	114	0	2	531	0	3613	484	487	78	598	2	3568	45	78	1571
NA20129.2.fa	63314	61498	502	27	2182	2053	612	109499	3311	230	6659	170	93	0	2	529	1	3302	490	443	66	545	1	3255	47	66	1479
NA21309.1.fa	59891	59099	302	21	2159	2158	625	103359	3342	235	6799	209	103	0	1	323	0	3357	507	453	73	551	1	3316	41	73	1512
NA21309.2.fa	64715	64228	492	26	2172	2199	667	112562	3937	226	6897	201	81	0	1	518	0	3403	497	471	69	597	1	3363	40	69	1566
Total	5469688	5459804	30188	2159	193135	191091	56323	9511338	327554	22112	602212	17394	8121	0	167	32345	47	300186	42518	41522	6205	50017	101	296323	3863	6205	134158

## Sheet: Table S2
Supplementary Table S2. Computation time and result summary for the Correct step of GDBr using different values of the --sv_find_len parameter
--sv_find_len / classfication type	DEL	INS	SUB	REPEAT	EXCEPT	Correct step relative wall clock time
500	281747	276522	88037	10263146	52387	0.38
1000	288341	283466	90794	10243694	55544	0.5
2000	294210	289612	93217	10224573	60227	1
4000	292662	289097	92772	10220656	66652	1.87
8000	280913	277066	89541	10240958	73361	4.36

## Sheet: Table S3
Supplementary Table S3. Computation time and result summary for the Correct and Annotate steps of GDBr using different values of the --repeat_find_len parameter
	Correct step					Annotate step						Relative wall clock time
--repeat_find_len / classfication type	DEL	INS	SUB	REPEAT	EXCEPT	HOM	NO_HOM	HOM_GT_SV_90	TEMP_INS	SUB_NOT_SPECIFIED	TEMP_INS_HOM_GT_SV_90
0	2066683	2068973	285031	6103018	438134	1283416	131229	2721011	45624	148143	91264	5.14
10	611345	607411	129815	9353734	259534	611647	87446	519663	17969	105211	6635	4
20	313418	312520	80146	10159427	96328	410693	64264	150981	9700	69518	928	1.53
30	244516	244581	66661	10337738	68343	353126	57436	78535	7117	59121	423	1.2
40	213837	210073	60871	10415637	61421	320371	52533	51006	6590	54094	187	1.03
50	193135	191091	56323	10463216	58074	300186	42518	41522	6205	50017	101	1
